# Supplementary material for: Improved Electrochemical Hydrogen Peroxide Detection Using a Nickel(II) Phthalimide-Substituted Porphyrazine Combined with Various Carbon Nanomaterials
Source: Nanomaterials (Basel). 2023 Feb 25;13(5):862. doi: 10.3390/nano13050862 (PMC10005363; doi:10.3390/nano13050862)
Supplement: Supplementary file 1 [file nanomaterials-13-00862-s001.zip]

Archive with 1 entries (1 files):
- nanomaterials-2221375-supplementary.pdf
